# Supplementary material for: Encoding mechanical intelligence using ultraprogrammable joints
Source: Sci Adv. 2025 Apr 23;11(17):eadv2052. doi: 10.1126/sciadv.adv2052 (PMC12017317; doi:10.1126/sciadv.adv2052)
Supplement: Supplementary file 2 — Movies S1 to S3 [file sciadv.adv2052_movies_s1_to_s3.zip]

Archive with 3 entries (3 files):
- adv2052_movie_s1.mov
- adv2052_movie_s2.mov
- adv2052_movie_s3.mov
